# Supplementary material for: Detection and drug resistance profile of Escherichia coli from subclinical mastitis cows and water supply in dairy farms in Saraburi Province, Thailand
Source: PeerJ. 2017 Jun 13;5:e3431. doi: 10.7717/peerj.3431 (PMC5472034; doi:10.7717/peerj.3431)
Supplement: Supplemental Information 1 [file peerj-05-3431-s001.xlsx]

## Sheet: WaterEcoli
Sample	AMC	CAZ	CTX	CXM	FEP	AMP	AK	SXT	CIP	NOR	TGC	CAR	IPM	TZP	CN	MEM	SCF	CRO
Ecoli 25922	21	30	32	24	35	17	20	27	32	30	23	26	30	27	18	30	31	33
M-W210-1
LF3	17	25	30	21	29	12	19	23	25	24	17	14	25	23	17	27	27	27
LF4	19	24	28	20	28	10	18	28	26	23	16	14	26	23	16	27	26	25
M-W4UD
LFB1	18	25	29	20	29	18	18	27	30	30	20	24	24	24	16	27	26	28
LFB3	19	26	29	21	31	18	18	25	30	26	20	24	26	20	15	30	27	28
M-W610-1
LF1	18	25	29	20	30	0	17	29	32	31	21	0	29	24	15	27	29	27
M-W710-1
LF2	22	25	29	20	29	19	19	27	28	24	20	22	25	24	16	27	25	28
M-W910-1
LF1	22	27	30	21	22	20	18	28	27	25	22	26	26	26	17	28	28	29
LF2	2	23	29	20	28	11	19	25	29	28	20	23	22	24	19	30	30	28
LF3	22	26	29	20	3	19	21	21	28	25	20	22	24	24	16	28	25	29
LF4	24	25	30	20	30	20	18	20	28	25	20	23	28	25	17	29	26	27
LF5	22	26	30	21	30	19	22	26	30	30	21	25	26	26	20	30	29	29
M-W1010-1
LF1	18	21	30	21	31	0	17	26	28	26	20	0	26	25	16	28	26	30
LF2	19	27	30	19	29	18	18	29	26	24	18	23	29	25	16	26	26	29
LF3	17	26	27	18	30	0	18	0	35	33	20	0	25	23	17	27	24	27
LF5	19	29	26	18	28	17	17	24	34	31	19	23	25	23	16	27	26	26
M-W1110-1
LF1	19	26	29	20	29	19	18	26	29	27	20	25	25	25	17	28	27	28
LF2	19	24	28	19	3	18	17	25	26	23	20	23	24	23	16	27	26	28
LF3	19	24	28	18	28	15	18	0	28	24	20	23	23	23	15	29	27	27
LF5	18	24	28	18	29	17	18	25	28	22	20	22	25	23	16	26	23	27
LF6	20	25	27	20	28	18	16	25	32	28	21	24	28	25	16	28	29	28
LF7	21	26	30	21	30	20	17	26	28	25	20	25	26	25	17	29	27	30
LF8	20	26	28	20	29	19	18	26	33	28	20	24	27	25	16	28	28	28
LF9	17	26	30	20	30	0	17	0	28	25	19	0	28	25	16	30	25	29
LF10	20	25	28	19	29	18	18	20	27	24	19	25	26	24	15	28	27	27
M-W12UD
LFB2	20	28	30	21	31	18	20	27	30	27	20	27	28	26	17	28	28	29
LFB3	19	25	28	20	30	15	18	25	28	25	19	21	27	29	17	28	27	28
LFB4	18	29	27	18	28	17	19	21	29	25	18	28	26	25	18	30	27	26
LFB5	18	25	28	20	30	14	19	23	26	24	19	24	27	24	17	28	21	27
LFB6	13	26	28	18	30	14	19	28	29	26	20	22	27	25	17	29	29	28
LFB7	20	26	30	20	29	18	19	28	29	25	20	24	28	26	17	29	28	28
LFB8	17	25	38	18	30	14	18	25	30	27	17	22	27	25	17	30	29	28
LFB9	21	26	30	22	30	17	18	27	30	26	20	24	29	24	17	28	29	30
M-W13UD
LFB5	20	25	28	20	29	18	18	27	30	27	20	25	26	27	17	27	26	28
LFB6	20	26	30	21	31	19	18	26	29	26	21	25	28	27	17	28	29	30
LFB7	21	28	31	21	32	20	18	25	30	27	20	24	27	26	17	28	28	31
LFB9	18	20	28	18	29	16	17	24	27	23	20	23	25	23	18	26	26	27
LFB10	20	25	28	20	28	16	17	21	29	24	20	24	28	24	16	28	28	27
M-W15UD
LFB4	25	29	31	16	32	7	20	29	30	27	18	7	31	28	18	33	30	28
M-W16UD
LF1	19	27	32	22	31	0	19	28	22	20	20	0	28	23	17	28	25	28
LF2	17	29	32	22	32	0	18	29	31	28	20	0	30	22	17	31	28	32
M-W17UD
LF1
LF2	20	28	33	21	32	19	19	31	31	27	22	25	28	25	17	31	28	31
M-W19UD
LFE2	8	28	30	29	31	0	21	22	23	22	19	0	25	29	17	28	25	30
LFE3	20	29	31	22	33	10	20	26	35	32	18	16	27	26	17	30	30	32
LFE5	21	28	31	22	31	14	20	21	33	31	18	22	27	27	18	30	30	32
LFE9	21	28	31	20	30	0	18	26	28	22	18	8	27	24	16	28	22	27
LFE10	21	28	31	22	32	12	20	21	35	31	18	22	28	26	16	31	30	29
M-W1910-1
LF2	20	30	32	23	32	10	20	20	29	31	19	20	27	26	17	29	28	31
LF4	9	25	29	22	29	0	20	20	22	20	18	0	22	23	16	27	23	28
LF6	21	28	31	20	30	0	19	22	29	25	20	9	21	25	16	29	23	27
LF7	10	25	29	22	30	0	19	21	22	21	20	0	19	25	17	27	25	28
LF9	21	26	30	20	30	0	19	28	28	26	18	10	22	25	12	30	22	27
M-W20UD
LF3	21	26	31	21	32	16	21	26	20	10	21	26	31	26	17	32	32	30
LF4	20	29	35	23	33	0	20	31	33	30	22	0	30	28	18	33	30	35
LF6	17	28	32	23	31	0	18	30	30	28	22	0	30	27	18	32	28	31
LF7	20	27	31	20	31	18	19	28	31	28	21	25	26	24	16	28	27	31
LF9	18	31	30	25	34	0	19	31	33	26	20	0	29	27	17	30	28	32
M-W22UD
LF3	18	18	12	0	19	0	18	0	21	17	19	0	29	25	8	30	24	11
LF7	18	17	11	0	19	0	18	0	20	18	20	0	29	25	7	29	24	11
LF9	20	15	9	0	17	0	18	27	24	20	20	0	26	24	7	28	23	8
M-W23UD
LF1	21	28	33	23	33	18	18	31	33	28	22	27	30	30	17	32	31	31
LF2	17	11	8	0	17	0	17	26	24	19	20	0	28	24	0	29	21	7
LF4	20	27	31	20	32	17	18	27	30	26	20	25	27	25	18	29	28	30
LF6	19	28	31	20	30	17	20	27	32	28	20	25	28	26	18	28	28	30
LF7	23	29	33	23	33	20	18	29	31	28	21	26	29	27	17	29	31	32
LF8	21	29	31	22	32	18	20	29	33	28	20	24	26	26	17	28	26	32
LF9	19	26	30	19	30	18	18	25	29	25	18	24	25	24	17	30	27	29
LF10	20	28	30	20	30	18	19	26	30	28	20	25	25	25	17	28	26	29
M-W24UD
LF1	20	28	29	21	30	0	17	12	24	21	20	0	28	26	17	29	26	30
LF3	18	19	8	0	14	0	17	0	14	16	20	0	27	24	0	27	20	8
LF4	20	27	30	21	30	0	19	15	21	19	20	0	29	28	18	31	30	29
LF5	19	21	31	21	31	0	18	0	22	20	19	0	28	26	17	30	28	29
LF7	20	26	32	20	30	16	19	27	30	27	20	22	28	26	18	30	27	30
LF8	17	27	30	20	31	0	18	30	34	30	21	0	27	24	17	30	25	30
M-W26UD
LF3	20	20	31	19	31	17	20	21	31	27	20	25	25	25	17	28	29	30
LF4	21	20	30	21	30	18	18	25	28	26	20	25	27	26	17	28	27	30
LF8	20	24	28	19	28	11	17	23	27	24	20	23	28	24	16	28	26	28
M-W2610-1
LF2	20	25	30	19	30	17	20	25	30	26	20	25	26	26	18	29	29	29
M-W27UD
LF2	18	25	32	22	31	0	19	0	30	28	20	0	28	25	17	29	26	31
LF3	19	26	29	20	29	16	18	25	28	25	19	24	26	25	17	28	26	28
LF4	18	27	32	23	32	0	18	0	31	27	20	0	20	25	17	3	26	31
LF5	20	25	29	20	31	18	18	27	27	24	20	24	26	25	16	28	28	28
LF6	22	26	31	21	31	20	20	27	31	27	19	24	26	25	17	28	28	32
M-W28UD
LF1	24	25	28	20	28	20	18	25	27	24	19	23	26	25	17	29	26	26
LF3	21	19	28	21	28	7	18	22	22	9	17	9	25	23	17	27	24	27
LF5	16	25	28	18	29	0	18	26	28	25	19	0	24	25	17	27	29	28
LF7	17	25	30	20	30	0	18	25	28	26	20	0	25	23	17	28	24	28
M-W29UD
LF1	15	12	7	0	13	0	18	0	21	18	19	0	24	20	0	27	18	7
LF2	21	25	27	20	30	19	18	26	27	24	20	25	26	25	17	29	27	28
LF3	18	24	27	18	29	19	17	25	26	23	19	21	24	22	16	28	23	25
LF4	20	25	29	20	30	17	18	26	30	27	20	24	26	26	16	28	27	28
LF5	19	22	25	17	27	16	17	29	27	22	19	22	24	23	12	27	25	25
LF6	18	24	28	19	29	14	17	24	28	23	19	21	25	24	15	27	24	27
LF10	18	24	28	20	29	0	19	0	28	25	18	0	25	24	16	28	26	28
M-W31UD
LF1	20	27	30	20	31	17	18	27	29	27	22	26	26	16	17	30	28	29
LF2	20	28	30	20	30	17	18	26	33	26	20	25	25	25	17	27	27	30
LF3	20	26	30	20	30	18	18	26	29	25	20	24	24	25	16	30	28	29
LF5	20	27	30	20	30	18	18	25	28	25	20	25	25	26	18	28	27	28
LF6	17	29	26	17	29	0	18	26	29	26	18	0	0	24	17	30	25	26
LF9	19	24	29	19	29	17	20	25	29	25	21	22	24	24	17	25	26	27
M-W32UD
LF1	19	27	31	20	30	0	18	25	29	25	20	0	29	26	17	29	25	30
LF2	21	26	30	21	30	19	19	25	29	25	20	24	28	26	18	31	29	30
M-W33UD
LF1	22	28	31	21	31	19	20	29	32	30	22	27	28	28	19	31	28	31
LF2	17	26	29	20	30	0	18	26	29	25	19	0	25	22	16	27	23	29
LF3	21	24	29	19	30	17	18	26	31	31	19	22	25	23	16	29	26	29
LF4	21	27	30	21	32	18	18	29	31	31	22	23	28	26	17	30	28	30
LF5	19	26	29	19	30	17	18	28	28	24	19	23	26	25	17	26	27	29
LF6	17	27	30	19	30	0	19	27	28	25	20	0	26	22	17	29	23	28
LF7	21	27	29	21	29	19	18	25	28	25	19	24	27	25	16	30	28	28
LF9	18	26	29	20	30	0	18	20	29	24	20	0	28	25	17	28	25	29
LF10	17	25	29	19	29	0	18	24	28	23	20	0	28	24	17	28	25	28
M-W34UD
LF1	19	26	27	18	29	15	18	25	27	23	20	23	24	24	16	29	27	27
LF3	15	24	28	19	30	0	19	27	31	26	19	0	26	29	18	29	24	28
LF4	18	24	29	18	29	17	17	28	26	22	18	24	26	24	17	27	26	28
LF5	20	26	30	20	29	17	19	22	29	28	20	24	24	24	16	26	26	28
LF7	16	25	27	18	27	0	17	0	7	7	17	0	27	24	17	28	23	27
LF9	19	25	28	18	28	16	18	24	27	23	19	22	25	24	15	27	26	27
Unit in mm

## Sheet: Waterresults
Sample	AMC	CAZ	CTX	CXM	FEP	AMP	AK	SXT	CIP	NOR	TGC	CAR	IPM	TZP	CN	MEM	SCF	CRO
Ecoli 25922	S	S	S	S	S	S	S	S	S	S	S	S	S	S	S	S	S	S
M-W210-1
LF3	I	S	S	I	S	R	S	S	S	S	I	R	S	S	S	S	S	S
LF4	S	S	S	I	S	R	S	S	S	S	I	R	S	S	S	S	S	S
M-W4UD
LFB1	S	S	S	I	S	S	S	S	S	S	S	S	S	S	S	S	S	S
LFB3	S	S	S	I	S	S	S	S	S	S	S	S	S	I	S	S	S	S
M-W610-1
LF1	S	S	S	I	S	R	S	S	S	S	S	R	S	S	S	S	S	S
M-W710-1
LF2	S	S	S	I	S	S	S	S	S	S	S	I	S	S	S	S	S	S
M-W910-1
LF1	S	S	S	I	S	S	S	S	S	S	S	S	S	S	S	S	S	S
LF2	S	S	S	I	S	R	S	S	S	S	S	S	S	S	S	S	S	S
LF3	S	S	S	I	S	S	S	S	S	S	S	S	S	S	S	S	S	S
LF4	S	S	S	I	S	S	S	S	S	S	S	S	S	S	S	S	S	S
LF5	S	S	S	I	S	S	S	S	S	S	S	S	S	S	S	S	S	S
M-W1010-1
LF1	S	S	S	I	S	R	S	S	S	S	S	R	S	S	S	S	S	S
LF2	S	S	S	I	S	S	S	S	S	S	I	S	S	S	S	S	S	S
LF3	S	S	S	I	S	R	S	R	S	S	S	R	S	S	S	S	S	S
LF5	S	S	S	I	S	S	S	S	S	S	S	S	S	S	S	S	S	S
M-W1110-1
LF1	S	S	S	S	S	S	S	S	S	S	S	I	S	S	S	S	S	S
LF2	S	S	S	I	S	S	S	S	S	S	S	S	S	S	S	S	S	S
LF3	S	S	S	I	S	I	S	R	S	S	S	S	S	S	S	S	S	S
LF5	S	S	S	I	S	S	S	S	S	S	S	I	S	S	S	S	S	S
LF6	S	S	S	I	S	S	I	S	S	S	S	S	S	S	S	S	S	S
LF7	S	S	S	I	S	S	S	S	S	S	S	S	S	S	S	S	S	S
LF8	S	S	S	I	S	S	S	S	S	S	S	S	S	S	S	S	S	S
LF9	S	S	S	I	S	R	S	R	S	S	S	R	S	S	S	S	S	S
LF10	S	S	S	I	S	S	S	S	S	S	S	S	S	S	S	S	S	S
M-W12UD
LFB2	S	S	S	I	S	S	S	S	S	S	S	S	S	S	S	S	S	S
LFB3	S	S	S	I	S	I	S	S	S	S	S	I	S	S	S	S	S	S
LFB4	S	S	S	I	S	S	S	S	S	S	I	S	S	S	S	S	S	S
LFB5	S	S	S	I	S	I	S	S	S	S	S	S	S	S	S	S	S	S
LFB6	R	S	S	I	S	I	S	S	S	S	S	I	S	S	S	S	S	S
LFB7	S	S	S	I	S	S	S	S	S	S	S	S	S	S	S	S	S	S
LFB8	I	S	S	I	S	I	S	S	S	S	I	I	S	S	S	S	S	S
LFB9	S	S	S	I	S	S	S	S	S	S	S	S	S	S	S	S	S	S
M-W13UD
LFB5	S	S	S	I	S	S	S	S	S	S	S	S	S	S	S	S	S	S
LFB6	S	S	S	I	S	S	S	S	S	S	S	S	S	S	S	S	S	S
LFB7	S	S	S	I	S	S	S	S	S	S	S	S	S	S	S	S	S	S
LFB9	S	I	S	I	S	I	S	S	S	S	S	S	S	S	S	S	S	S
LFB10	S	S	S	I	S	I	S	S	S	S	S	S	S	S	S	S	S	S
M-W15UD
LFB4	S	S	S	I	S	R	S	S	S	S	I	R	S	S	S	S	S	S
M-W16UD
LF1	S	S	S	I	S	R	S	S	S	S	S	R	S	S	S	S	S	S
LF2	I	S	S	I	S	R	S	S	S	S	S	R	S	S	S	S	S	S
M-W17UD
LF1
LF2	S	S	S	I	S	S	S	S	S	S	S	S	S	S	S	S	S	S
M-W19UD
LFE2	R	S	S	S	S	R	S	S	S	S	S	R	S	S	S	S	S	S
LFE3	S	S	S	I	S	R	S	S	S	S	I	R	S	S	S	S	S	S
LFE5	S	S	S	I	S	I	S	S	S	S	I	I	S	S	S	S	S	S
LFE9	S	S	S	S	S	R	S	S	S	S	I	R	S	S	S	S	S	S
LFE10	S	S	S	S	S	R	S	S	S	S	I	I	S	S	S	S	S	S
M-W1910-1
LF2	S	S	S	S	S	R	S	S	S	S	S	I	S	S	S	S	S	S
LF4	R	S	S	S	S	R	S	S	S	S	I	R	I	S	S	S	S	S
LF6	S	S	S	S	S	R	S	S	S	S	S	R	I	S	S	S	S	S
LF7	R	S	S	S	S	R	S	S	S	S	S	R	R	S	S	S	S	S
LF9	S	S	S	S	S	R	S	S	S	S	I	R	I	S	R	S	S	S
M-W20UD
LF3	S	S	S	S	S	I	S	S	I	R	S	S	S	S	S	S	S	S
LF4	S	S	S	S	S	R	S	S	S	S	S	R	S	S	S	S	S	S
LF6	I	S	S	S	S	R	S	S	S	S	S	R	S	S	S	S	S	S
LF7	S	S	S	S	S	S	S	S	S	S	S	S	S	S	S	S	S	S
LF9	S	S	S	S	S	R	S	S	S	S	S	R	S	S	S	S	S	S
M-W22UD
LF3	S	I	R	R	S	R	S	R	S	S	S	R	S	S	R	S	S	R
LF7	S	R	R	R	S	R	S	R	I	S	S	R	S	S	R	S	S	R
LF9	S	R	R	R	I	R	S	S	S	S	S	R	S	S	R	S	S	R
M-W23UD
LF1	S	S	S	S	S	S	S	S	S	S	S	S	S	S	S	S	S	S
LF2	I	R	R	R	I	R	S	S	S	S	S	R	S	S	R	S	S	R
LF4	S	S	S	I	S	S	S	S	S	S	S	S	S	S	S	S	S	S
LF6	S	S	S	I	S	S	S	S	S	S	S	S	S	S	S	S	S	S
LF7	S	S	S	S	S	S	S	S	S	S	S	S	S	S	S	S	S	S
LF8	S	S	S	I	S	S	S	S	S	S	S	S	S	S	S	S	S	S
LF9	S	S	S	I	S	S	S	S	S	S	I	S	S	S	S	S	S	S
LF10	S	S	S	I	S	S	S	S	S	S	S	S	S	S	S	S	S	S
M-W24UD
LF1	S	S	S	I	S	R	S	I	S	S	S	R	S	S	S	S	S	S
LF3	S	I	R	R	R	R	S	R	R	I	S	R	S	S	R	S	S	R
LF4	S	S	S	I	S	R	S	I	S	S	S	R	S	S	S	S	S	S
LF5	S	S	S	I	S	R	S	R	S	S	S	R	S	S	S	S	S	S
LF7	S	S	S	I	S	I	S	S	S	S	S	I	S	S	S	S	S	S
LF8	I	S	S	I	S	R	S	S	S	S	S	R	S	S	S	S	S	S
M-W26UD
LF3	S	I	S	I	S	S	S	S	S	S	S	S	S	S	S	S	S	S
LF4	S	I	S	I	S	S	S	S	S	S	S	S	S	S	S	S	S	S
LF8	S	S	S	I	S	R	S	S	S	S	S	S	S	S	S	S	S	S
M-W2610-1
LF2	S	S	S	I	S	S	S	S	S	S	S	S	S	S	S	S	S	S
M-W27UD
LF2	S	S	S	I	S	R	S	R	S	S	S	R	S	S	S	S	S	S
LF3	S	S	S	I	S	I	S	S	S	S	S	S	S	S	S	S	S	S
LF4	S	S	S	S	S	R	S	R	S	S	S	R	S	S	S	S	S	S
LF5	S	S	S	I	S	S	S	S	S	S	S	S	S	S	S	S	S	S
LF6	S	S	S	I	S	S	S	S	S	S	S	S	S	S	S	S	S	S
M-W28UD
LF1	S	I	S	I	S	R	S	S	S	R	I	R	S	S	S	S	S	S
LF3	S	S	S	I	S	S	S	S	S	S	S	S	S	S	S	S	S	S
LF5	I	S	S	I	S	R	S	S	S	S	S	R	S	S	S	S	S	S
LF7	I	S	S	I	S	R	S	S	S	S	S	R	S	S	S	S	S	S
M-W29UD
LF1	I	R	R	R	R	R	S	R	S	S	S	R	S	I	R	S	I	R
LF2	S	S	S	I	S	S	S	S	S	S	S	S	S	S	S	S	S	S
LF3	S	S	S	I	S	S	S	S	S	S	S	I	S	S	S	S	S	S
LF4	S	S	S	I	S	S	S	S	S	S	S	S	S	S	S	S	S	S
LF5	S	S	S	I	S	I	S	S	S	S	S	I	S	S	R	S	S	S
LF6	S	S	S	I	S	I	S	S	S	S	S	I	S	S	S	S	S	S
LF10	S	S	S	I	S	R	S	R	S	S	S	R	S	S	S	S	S	S
M-W31UD
LF1	S	S	S	I	S	S	S	S	S	S	S	S	S	R	S	S	S	S
LF2	S	S	S	I	S	S	S	S	S	S	S	S	S	S	S	S	S	S
LF3	S	S	S	I	S	S	S	S	S	S	S	S	S	S	S	S	S	S
LF5	S	S	S	I	S	S	S	S	S	S	S	S	S	S	S	S	S	S
LF6	I	S	S	I	S	R	S	S	S	S	S	R	S	S	S	S	S	S
LF9	S	S	S	I	S	S	S	S	S	S	S	I	S	S	S	S	S	S
M-W32UD
LF1	S	S	S	I	S	R	S	S	S	S	S	R	S	S	S	S	S	S
LF2	S	S	S	I	S	S	S	S	S	S	S	S	S	S	S	S	S	S
M-W33UD
LF1	S	S	S	I	S	S	S	S	S	S	S	S	S	S	S	S	S	S
LF2	I	S	S	I	S	R	S	S	S	S	S	R	S	S	S	S	S	S
LF3	S	S	S	I	S	S	S	S	S	S	S	I	S	S	S	S	S	S
LF4	S	S	S	I	S	S	S	S	S	S	S	S	S	S	S	S	S	S
LF5	S	S	S	I	S	S	S	S	S	S	S	S	S	S	S	S	S	S
LF6	I	S	S	I	S	R	S	S	S	S	S	R	S	S	S	S	S	S
LF7	S	S	S	I	S	S	S	S	S	S	S	S	S	S	S	S	S	S
LF9	S	S	S	I	S	R	S	S	S	S	S	R	S	S	S	S	S	S
LF10	I	S	S	I	S	R	S	S	S	S	S	R	S	S	S	S	S	S
M-W34UD
LF1	S	S	S	I	S	I	S	S	S	S	S	S	S	S	S	S	S	S
LF3	I	S	S	I	S	R	S	S	S	S	S	R	S	S	S	S	S	S
LF4	S	S	S	I	S	S	S	S	S	S	I	S	S	S	S	S	S	S
LF5	S	S	S	I	S	S	S	S	S	S	S	S	S	S	S	S	S	S
LF7	I	S	S	I	S	R	S	R	R	R	I	R	S	S	S	S	S	S
LF9	S	S	S	I	S	I	S	S	S	S	S	I	S	S	S	S	S	S
Unit in mm

## Sheet: MilkEcoli
Sample	AMC	CAZ	CTX	CXM	FEP	AMP	AK	SXT	CIP	NOR	TGC	CAR	IPM	TZP	CN	MEM	SCF	CRO
M-M2UD
LFB1	18	24	28	18	28	15	18	24	31	26	20	25	26	25	18	28	27	26
M-M310-1
LFB1	19	25	29	19	29	16	17	26	28	26	19	23	25	23	17	26	26	27
LFB2	19	23	27	19	29	16	16	25	28	25	19	24	25	24	17	29	27	27
LFB3	19	25	29	19	29	15	17	25	29	25	20	24	25	24	16	27	26	27
LFB4	18	23	27	19	28	15	17	25	28	25	19	23	27	23	16	27	26	26
LFB5	18	23	28	19	29	15	17	25	29	26	19	23	27	23	17	28	26	28
LFB6	18	24	28	19	29	16	18	27	29	26	18	24	26	24	16	28	27	28
LFB7	19	25	28	20	28	17	18	27	28	25	20	23	24	22	17	26	26	27
LFB8	19	24	28	20	29	16	17	25	29	27	20	23	26	24	16	28	26	28
LFB9	19	24	28	20	30	16	17	26	29	26	19	23	25	22	16	28	25	28
LFB10	19	25	28	20	29	16	19	27	29	26	20	24	27	24	17	29	27	27
M-M5UD
LFB1	19	23	29	20	29	16	19	26	29	27	17	22	25	23	16	28	26	28
M-M10UD
LFB1	21	26	29	20	29	17	18	27	28	27	20	24	26	24	17	30	26	28
LFB2	22	26	30	21	30	18	18	28	29	26	20	25	25	25	16	29	28	29
LFB3	21	25	29	20	30	18	17	27	28	25	20	24	27	25	17	29	27	29
LFB4	20	25	30	20	30	17	18	28	29	26	20	24	27	24	17	29	28	29
LFB5	21	25	28	20	30	17	18	28	30	29	20	25	26	25	17	27	28	29
LFB6	21	27	29	20	31	17	19	29	25	17	20	23	29	24	17	26	26	29
LFB7	21	26	30	20	30	18	18	28	29	27	20	28	25	25	18	27	26	28
LFB8	22	26	30	21	31	17	18	29	31	27	20	25	26	25	17	30	27	29
LFB9	22	26	29	20	29	17	18	28	29	25	20	24	28	26	18	27	26	27
LFB10	21	25	30	20	31	17	19	28	28	29	20	23	27	25	17	28	27	30
M-M14UD
LFB1	20	25	30	21	29	19	18	21	31	26	18	24	27	26	17	27	26	28
LFB2	20	27	30	21	28	18	18	20	25	12	18	24	28	24	18	28	25	29
LFB3	21	27	31	21	30	19	17	20	31	28	19	24	25	26	17	26	27	28
LFB4	20	27	30	20	29	19	18	27	29	25	19	24	27	25	17	29	26	28
LFB5	21	25	30	20	29	19	18	20	28	25	19	25	26	24	17	29	27	27
LFB6	22	26	31	21	29	18	18	25	28	25	19	25	27	26	17	29	26	28
LFB7	21	27	30	20	29	19	18	24	27	24	19	25	26	26	18	27	25	28
LFB8	20	25	29	20	29	16	18	26	28	25	20	25	27	25	17	28	27	28
LFB9	21	25	29	21	29	17	18	24	30	25	20	24	27	24	17	29	26	28
M-M16UD
LFB1	19	24	27	18	28	15	19	25	30	27	19	22	25	23	17	29	25	26
LFB2	20	27	30	20	30	18	18	24	32	29	18	23	25	24	17	26	25	28
M-M1610-1
LFB1	18	24	29	19	29	14	18	27	31	27	20	23	27	24	18	29	27	27
LFB2	20	26	29	20	27	12	18	25	29	23	20	24	27	25	18	28	20	28
LFB3	19	23	28	20	28	15	18	25	30	26	20	25	27	24	17	29	26	27
LFB4	20	27	30	21	31	16	19	26	32	28	20	24	28	24	17	29	26	28
LFB5	20	25	30	21	29	16	18	24	30	27	20	26	28	26	18	29	28	27
LFB6	20	25	29	22	30	16	19	25	30	28	20	23	27	24	17	28	26	27
LFB7	21	0	16	0	22	11	17	23	28	18	18	24	26	25	18	28	26	20
LFB8	19	25	30	19	29	15	19	25	29	26	20	23	27	25	17	29	27	28
LFB9	17	25	30	20	31	12	20	25	31	28	20	25	28	25	18	30	29	30
LF10	18	24	29	19	29	15	19	26	31	30	20	21	26	23	17	27	26	27
M-M26UD
LFB3	19	24	28	19	27	15	19	26	28	28	19	21	26	23	17	27	26	27
LFB4	19	24	28	18	29	16	18	25	28	27	18	21	25	22	16	28	25	27
M-M35UD
LFB1	19	26	30	21	30	17	17	0	31	27	19	24	27	25	16	29	26	29
LFB2	15	15	8	0	13	0	18	22	24	21	18	0	26	23	0	27	19	9
LFB3	15	14	8	0	13	0	18	21	23	19	18	0	27	23	0	28	19	8
LFB4	16	15	9	0	13	0	18	24	24	20	20	0	27	22	0	28	20	7
LFB5	14	9	7	0	9	0	18	23	23	19	18	0	28	23	0	29	15	0
LFB6	15	15	0	0	13	0	19	24	23	20	18	0	26	23	0	28	19	7
LFB7	15	14	8	0	12	0	17	23	23	20	18	0	26	22	0	28	20	0
LFB8	15	14	8	0	14	0	18	20	22	20	18	0	27	22	0	27	20	0
M-M37UD
LFB1	18	26	30	20	30	0	19	0	28	25	19	0	27	24	18	30	26	28
LFB2	18	26	30	20	29	0	18	0	28	23	19	0	26	24	18	29	24	28
LFB3	18	25	29	21	29	0	17	0	27	25	19	0	26	24	17	27	24	28
LFB4	18	26	29	21	30	0	18	0	27	25	20	0	27	24	17	27	24	27
LFB5	18	26	29	21	29	0	18	0	27	24	19	0	27	23	17	28	24	26
LFB6	18	26	29	20	28	0	17	0	28	24	19	0	25	23	17	28	24	28
LFB7	21	25	29	20	28	19	17	25	27	24	17	25	26	26	16	29	26	28
LFB8	18	25	29	20	28	0	18	0	27	25	19	0	26	23	17	28	23	27
M-M38UD
LFB1	16	24	27	18	27	0	18	18	10	9	19	0	26	23	17	30	23	26
LFB2	16	25	26	19	28	0	18	17	10	10	20	0	25	23	17	29	22	26
LFB3	17	25	28	19	28	0	18	18	10	9	19	0	25	23	17	30	22	26
LFB4	17	25	28	19	28	0	17	17	10	9	19	0	25	23	17	30	22	28
LFS1	20	26	28	20	29	18	18	26	27	26	18	23	26	23	17	27	27	28
LFS2	16	24	28	17	27	0	17	17	10	9	19	0	25	22	16	28	21	26
LFS3	16	24	28	17	27	0	19	18	10	10	19	0	26	22	17	28	23	26
LFS4	16	25	28	18	28	0	18	18	10	9	19	0	26	23	17	29	23	27
Unit in mm

## Sheet: Milkresults
Sample	AMC	CAZ	CTX	CXM	FEP	AMP	AK	SXT	CIP	NOR	TGC	CAR	IPM	TZP	CN	MEM	SCF	CRO
M-M2UD
LFB1	S	S	S	I	S	I	S	S	S	S	S	S	S	S	S	S	S	S
M-M310-1
LFB1	S	S	S	I	S	I	S	S	S	S	S	S	S	S	S	S	S	S
LFB2	S	S	S	I	S	I	I	S	S	S	S	S	S	S	S	S	S	S
LFB3	S	S	S	I	S	I	S	S	S	S	S	S	S	S	S	S	S	S
LFB4	S	S	S	I	S	I	S	S	S	S	S	S	S	S	S	S	S	S
LFB5	S	S	S	I	S	I	S	S	S	S	S	S	S	S	S	S	S	S
LFB6	S	S	S	I	S	I	S	S	S	S	S	S	S	S	S	S	S	S
LFB7	S	S	S	I	S	S	S	S	S	S	S	S	S	S	S	S	S	S
LFB8	S	S	S	I	S	I	S	S	S	S	S	S	S	S	S	S	S	S
LFB9	S	S	S	I	S	I	S	S	S	S	S	S	S	S	S	S	S	S
LFB10	S	S	S	I	S	I	S	S	S	S	S	S	S	S	S	S	S	S
M-M5UD
LFB1	S	S	S	I	S	I	S	S	S	S	I	I	S	S	S	S	S	S
M-M10UD
LFB1	S	S	S	I	S	S	S	S	S	S	S	S	S	S	S	S	S	S
LFB2	S	S	S	I	S	S	S	S	S	S	S	S	S	S	S	S	S	S
LFB3	S	S	S	I	S	S	S	S	S	S	S	S	S	S	S	S	S	S
LFB4	S	S	S	I	S	S	S	S	S	S	S	S	S	S	S	S	S	S
LFB5	S	S	S	I	S	S	S	S	S	S	S	S	S	S	S	S	S	S
LFB6	S	S	S	I	S	S	S	S	S	S	S	S	S	S	S	S	S	S
LFB7	S	S	S	I	S	S	S	S	S	S	S	S	S	S	S	S	S	S
LFB8	S	S	S	I	S	S	S	S	S	S	S	S	S	S	S	S	S	S
LFB9	S	S	S	I	S	S	S	S	S	S	S	S	S	S	S	S	S	S
LFB10	S	S	S	I	S	S	S	S	S	S	S	S	S	S	S	S	S	S
M-M14UD
LFB1	S	S	S	I	S	S	S	S	S	S	I	S	S	S	S	S	S	S
LFB2	S	S	S	I	S	S	S	S	S	R	I	S	S	S	S	S	S	S
LFB3	S	S	S	I	S	S	S	S	S	S	S	S	S	S	S	S	S	S
LFB4	S	S	S	I	S	S	S	S	S	S	S	S	S	S	S	S	S	S
LFB5	S	S	S	I	S	S	S	S	S	S	S	S	S	S	S	S	S	S
LFB6	S	S	S	I	S	S	S	S	S	S	S	S	S	S	S	S	S	S
LFB7	S	S	S	I	S	S	S	S	S	S	S	S	S	S	S	S	S	S
LFB8	S	S	S	I	S	I	S	S	S	S	S	S	S	S	S	S	S	S
LFB9	S	S	S	I	S	S	S	S	S	S	S	S	S	S	S	S	S	S
M-M16UD
LFB1	S	S	S	I	S	I	S	S	S	S	S	I	S	S	S	S	S	S
LFB2	S	S	S	I	S	S	S	S	S	S	I	S	S	S	S	S	S	S
M-M1610-1
LFB1	S	S	S	I	S	I	S	S	S	S	S	S	S	S	S	S	S	S
LFB2	S	S	S	I	S	R	S	S	S	S	S	S	S	S	S	S	I	S
LFB3	S	S	S	I	S	I	S	S	S	S	S	S	S	S	S	S	S	S
LFB4	S	S	S	I	S	I	S	S	S	S	S	S	S	S	S	S	S	S
LFB5	S	S	S	I	S	I	S	S	S	S	S	S	S	S	S	S	S	S
LFB6	S	S	S	I	S	I	S	S	S	S	S	S	S	S	S	S	S	S
LFB7	S	R	R	R	S	R	S	S	S	S	I	S	S	S	S	S	S	R
LFB8	S	S	S	I	S	I	S	S	S	S	S	S	S	S	S	S	S	S
LFB9	I	S	S	I	S	R	S	S	S	S	S	S	S	S	S	S	S	S
LF10	S	S	S	I	S	I	S	S	S	S	S	I	S	S	S	S	S	S
M-M26UD
LFB3	S	S	S	I	S	I	S	S	S	S	S	I	S	S	S	S	S	S
LFB4	S	S	S	I	S	I	S	S	S	S	I	I	S	S	S	S	S	S
M-M35UD
LFB1	S	S	S	I	S	S	S	R	S	S	S	S	S	S	S	S	S	S
LFB2	I	R	R	R	R	R	S	S	S	S	I	R	S	S	R	S	I	R
LFB3	I	R	R	R	R	R	S	S	S	S	I	R	S	S	R	S	I	R
LFB4	I	R	R	R	R	R	S	S	S	S	S	R	S	S	R	S	S	R
LFB5	I	R	R	R	R	R	S	S	S	S	I	R	S	S	R	S	R	R
LFB6	I	R	R	R	R	R	S	S	S	S	I	R	S	S	R	S	I	R
LFB7	I	R	R	R	R	R	S	S	S	S	I	R	S	S	R	S	I	R
LFB8	I	R	R	R	R	R	S	S	S	S	I	R	S	S	R	S	I	R
M-M37UD
LFB1	S	S	S	I	S	R	S	R	S	S	S	R	S	S	S	S	S	S
LFB2	S	S	S	I	S	R	S	R	S	S	S	R	S	S	S	S	S	S
LFB3	S	S	S	I	S	R	S	R	S	S	S	R	S	S	S	S	S	S
LFB4	S	S	S	I	S	R	S	R	S	S	S	R	S	S	S	S	S	S
LFB5	S	S	S	I	S	R	S	R	S	S	S	R	S	S	S	S	S	S
LFB6	S	S	S	I	S	R	S	R	S	S	S	R	S	S	S	S	S	S
LFB7	S	S	S	I	S	S	S	S	S	S	I	S	S	S	S	S	S	S
LFB8	S	S	S	I	S	R	S	R	S	S	S	R	S	S	S	S	S	S
M-M38UD
LFB1	I	S	S	I	S	R	S	S	R	R	S	R	S	S	S	S	S	S
LFB2	I	S	S	I	S	R	S	S	R	R	S	R	S	S	S	S	S	S
LFB3	I	S	S	I	S	R	S	S	R	R	S	R	S	S	S	S	S	S
LFB4	I	S	S	I	S	R	S	S	R	R	S	R	S	S	S	S	S	S
LFS1	S	S	S	I	S	S	S	S	S	S	I	S	S	S	S	S	S	S
LFS2	I	S	S	I	S	R	S	S	R	R	S	R	S	S	S	S	S	S
LFS3	I	S	S	I	S	R	S	S	R	R	S	R	S	S	S	S	S	S
LFS4	I	S	S	I	S	R	S	S	R	R	S	R	S	S	S	S	S	S
Unit in mm
